# Supplementary material for: Baseline Pneumococcal IgG Levels and Response to 23-Valent Pneumococcal Polysaccharide Vaccine among Adults from Beijing, China
Source: Vaccines (Basel). 2023 Nov 29;11(12):1780. doi: 10.3390/vaccines11121780 (PMC10748153; doi:10.3390/vaccines11121780)
Supplement: Supplementary file 1 [file vaccines-11-01780-s001.zip]

Archive with 1 entries (1 files):
- vaccines-2696950-supplementary.pdf
